# Supplementary material for: Long-term effects of conservative treatment of Milwaukee brace on body image and mental health of patients with idiopathic scoliosis
Source: PLoS One. 2018 Feb 23;13(2):e0193447. doi: 10.1371/journal.pone.0193447 (PMC5825107; doi:10.1371/journal.pone.0193447)
Supplement: S1 File — (XLS) [file pone.0193447.s001.xls]

## Sheet: Study participants' data
Patient's No.	Age at the present study	Weight in present study.	Height in present study.	Place of residence	Educational level	Overall working time [yrs.]	Working time per week [hours]	Marital status	No. of children	Age at 1st pregnancy**	Complications during delivery	Caesarian section	Active hobby	Active hobby per week [hours]***	Observation after completed treatment [years]	Age at the start of treatment [yrs.]	Brace application [hours/day]	Brace application [months]	Weight before treatment	Height before treatment	Curve type	Curve size of the major curve (Cobb angle) before treatment	Apical translation before treatment	Curve size of the major curve (Cobb angle) after completed treatment	Apical translation after treat	Risser sign after treatment	Weight after treatment	Height after treatment	Curve size of the major curve (Cobb angle) in present study.	Apical translation [cm] in the present study	Lumbar lordosis in present study [angle]	Thoracic kyphosis in present study [angle]	Rib hump height in present study [cm]	Rib hump angle in present study
1	41	54	159	A	D	17	23	A	2	27	B	B	A	2	27	14	23	47	36	149	l	30	3.5	36	3	4	45	157	40	2.7	60	28	3.8	11
2	38	72	170	A	A	0	0	A	2	28	A	A	B	NO HOBBY	24	13	23	51	56	167	th	37	2.8	33	2.3	4	54	168	44	2.5	66	34	6	18
3	47	51	156	B	C	23	4	A	2	24	B	B	B	NO HOBBY	34	13	23	28	32	150	th	38	1.4	55	2.8	4	42	159	69	7	64	28	5	14
4	38	68	163	C	D	6	30	A	2	26	B	B	A	4	27	11	23	55	39	144	th	26	1.6	17	0.9	4	60	163	21	1.3	76	18	2.3	9
5	43	55	164	B	C	19	0	A	2	22	B	B	B	NO HOBBY	31	14	22	42	28	138	l	33	3	39	2.8	4	45	156	39	4	55	30	10	3.3
6	39	58	162	B	D	16	22	A	2	22	A	A	B	NO HOBBY	27	12	23	34	40	149	l	36	2.7	48	4	4	47	163	56	4.6	34	13	1.2	4
7	41	60	167	B	D	21	45	A	2	26	B	B	B	NO HOBBY	27	14	23	24	51	163	th	30	1.7	37	2.7	4	52	165	48	1.5	58	20	3	10
8	37	67	170	A	D	14	50	C	1	19	B	B	B	NO HOBBY	27	11	23	45	31	145	th	20	2.5	35	2.3	4	49	167	36	4.1	60	20	2.4	7
9	35	59	164	C	D	14	19	A	2	26	B	B	A	1	23	7	23	103	22	127	th	32	2.5	33	2.8	4	53	162	36	2.3	50	25	2.5	10
10	44	58	157	B	D	23	27	A	2	22	B	B	B	NO HOBBY	33	14	22	41	44	153	l	40	3.3	44	2.8	4	49	159	51	4.8	55	20	3.6	12
11	37	65	170	B	D	12	30	A	2	22	B	B	A	1	25	7	23	103	23	126	th	24	1.1	4	0.6	4	52	165	16	0.5	58	25	1	5
12	39	53	158	A	B	24	45	A	1	24	A	A	B	NO HOBBY	26	13	23	46	40	152	th	30	0.7	40	2.4	4	45	157	52	4	47	17	3.2	8
13	38	70	172	A	D	14	40	A	2	25	B	B	B	NO HOBBY	27	11	23	44	44	156	l	29	0.8	44	0.3	4	56	170	55	3	55	11	1	5
14	36	83	171	B	C	15	0	A	2	27	A	A	A	3	23	11	23	89	30	143	th	32	0.8	43	4.3	4	67	173	52	4.8	45	20	3.4	10
15	46	58	158	D	D	21	60	A	1	30	A	B	A	1	34	12	23	48	40	154	th	38	1.8	67	5.1	4	54	160	83	6.5	54	33	2.6	7
16	46	56	158	A	C	25	28	A	4	25	B	A	A	4	32	14	23	36	57	158	th	38	3	52	3.8	4	63	158	65	4.2	67	37	5.4	16
17	50	67	153	B	C	30	7	A	2	22	A	A	B	NO HOBBY	35	13	23	53	48	148	th	34	2.8	34	3.1	4	52	153	40	4.3	48	62	7	20
18	43	47	158	A	A	11	0	A	3	24	A	A	A	2	28	13	23	29	33	148	th	39	4	40	3.8	4	37	153	42	5.5	65	25	3.3	11
19	39	59	168	D	C	17	9	A	2	30	B	B	A	1	25	13	23	43	51	163	th	26	0.2	28	0.5	4	60	167	34	3.3	44	24	1.5	6
20	41	77	178	D	D	17	40	B	0	24	B		B	NO HOBBY	26	14	23	24	51	174	th	33	0.8	27	1.2	4	56	176	34	3.7	43	30	3	10
21	44	90	169	A	B	27	60	A	4	20	A	B	B	NO HOBBY	28	12	23	46	36	155	th	34	2.4	43	2	4	56	170	46	1.5	27	20	1.8	4
22	48	87	165	B	B	0	0	A	2	24	B	B	B	NO HOBBY	28	14	23	44	54	163	th	38	1.8	38	3.5	4	66	166	38	2.7	55	50	3.5	13
23	38	60	170	D	B	23	24	A	2	19	B	B	B	NO HOBBY	24	12	23	47	43	164	th	30	2.3	20	2.2	4	51	170	40	4.8	62	15	4	13
24	43	85	167	A	D	26	40	A	1	38	A	A	A	3	27	13	23	40	49	160	th	33	2.5	33	4	4	70	167	51	6	52	9	4.3	14
25	43	65	158	A	B	17	40	A	2	21	B	B	A	6	29	14	23	41	49	159	th	20	0.4	10	0.6	4	56	160	10	0.5	38	20	1	4
26	39	89	161	A	B	24	0	A	2	24	B	B	B	NO HOBBY	26	13	22	40	52	156	th-l	40	2.5	31	3.4	4	64	162	44	3.3	70	40	4	10
27	42	55	160	B	C	20	45	A	2	26	B	B	B	NO HOBBY	28	14	23	27	40	157	l	36	2	40	2.6	4	42	160	45	2.3	60	15	4.3	10
28	39	52	171	A	C	8	40	A	3	22	B	B	A	2	27	14	23	24	52	166	th-l	32	3.2	35	34	4	54	167	40	3.3	50	25	3.5	10
29	44	69	164	B	B	25	40	A	1	32	A	A	A	15	31	11	23	39	36	151	th	34	1.6	70	5	4	48	161	97	9.4	60	27	6	16
30	36	60	168	B	D	12	40	A	3	25	B	B	B	NO HOBBY	24	12	23	31	35	146	l	24	1.9	24	1.4	4	51	165	27	1.4	61	19	3.1	9
									2
				A country	A elementary			A- married			A yes	A yes	A yes								Th-thoracic
				B City below 25 000 inhabitants	B occupational			B-single			B no	B no	B no								Th-L- thoraco-lumbar
				C City between 25 000 and 20 000 inhabitants	C secondary			C-divorced													L-lumbar
				D City over 20 000 inhabitants	D university
Controls' No.	Age at the present study	Weight	Height	Place of residence	Educational level	Overall working time [yrs.]	Working time per week [hours]	Marital status	No. of children	Age at 1st pregnancy**	Complications during delivery	Caesarian section	Active hobby	Active hobby per week [hours]***
1	39	57	170	D	C	15	44	A	0				A	3
2	41	66	164	A	C	20	40	B	0				A	6
3	47	65	176	A	C	24	50	A	2	22	B	B	A	5
4	45	59	168	D	D	20	50	C	1	27	B	B	B	NO HOBBY
5	36	52	160	D	D	10	40	B	0				A	2
6	45	78	163	B	D	26	44	A	2	22	B	B	A	4
7	45	67	168	D	C	25	38	A	2	28	A	A	A	5
8	39	95	166	D	C	16	55	C	0	27	A		B	NO HOBBY
9	44	68	167	D	C	25	50	B	0				B	NO HOBBY
10	37	65	177	D	D	13	30	A	1	31	A	A	B	NO HOBBY
11	44	53	170	C	C	20	48	B	0				B	NO HOBBY
12	45	83	172	D	D	30	37	A	2	21	B	B	A	10
13	36	57	168	D	C	9	30	A	2	26	B	A	B	NO HOBBY
14	43	72	172	A	A	15	40	A	2	22	B	B	B	NO HOBBY
15	47	62	158	D	D	27	38	B	0				B	NO HOBBY
16	43	56	160	D	C	23	48	A	3	23	B	B	A	3
17	39	62	160	D	D	19	50	A	2	21	B	B	A	5
18	41	57	170	D	D	16	40	A	2	28	B	B	A	3
19	48	73	158	D	C	28	38	A	1	25	A	A	B	NO HOBBY
20	39	58	168	A	D	10	48	A	2	34	B	B	B	NO HOBBY
21	51	69	172	D	D	25	38	A	2	28	B	B	B	3
22	45	66	168	D	D	25	40	A	2	23	B	B	A	5
23	43	62	160	D	D	17	70	A	2	26	B	A	B	NO HOBBY
24	38	75	165	C	C	17	60	B	0				B	NO HOBBY
25	38	65	153	D	C	18	40	A	1	23	A	B	B	NO HOBBY
26	37	56	167	A	D	12	50	A	2	28	B	B	A	2
27	42	75	160	A	D	16	70	A	3	22	B	A	B	NO HOBBY
28	35	58	160	D	D	10	40	A	2	26	B	A	A	4
29	40	58	160	D	A	3	50	A	4	18	B	B	B	NO HOBBY
30	39	70	164	C	C	18	8	A	2	19	B	A	B	NO HOBBY
31	48	79	160	D	D	28	40	C	1	24	A	A	A	2
32	33	65	167	B	D	8	40	A	1	29	B	B	B	NO HOBBY
33	43	68	165	B	C	28	40	A	1	22	B	B	B	NO HOBBY
34	43	64	160	B	D	20	50	A	2	23	A	B	B	NO HOBBY
35	36	73	165	A	C	13	40	A	3	24	A	B	B	NO HOBBY
36	61	58	156	D	C	40	35	A	2	32	B	B	A	20
37	57	55	163	B	D	36	50	A	2	20	B	B	A	5
38	60	72	164	B	C	40	7	C	2	23	B	B	B	NO HOBBY
39	38	83	168	C	C	18	70	C	1	22	A	B	B	NO HOBBY
40	22	55	165	B	D	1	5	B	0				B	NO HOBBY
41	26	53	161	A	C	8	40	B	1	22	B	B	B	NO HOBBY
42	48	60	163	D	D	29	60	A	2	22	B	B	B	NO HOBBY
				B City below 25 000 inhabitants	B occupational			A- married			A yes	A yes	A yes
				C City between 25 000 and 20 000 inhabitants	C secondary			B-single			B no	B no	B no
				D City over 20 000 inhabitants	D university			C-divorced

## Sheet: Spinal Appearance Questionnaire
Patient's No.	1	2	3	4	5	6	7	8	9	10	11	12	13	14	15	16	17	18	19	20
1	2	2	3	3	2	3	2	3	4	3	3	3	3	3	3	3	0	9	3	D
2	3	2	2	2	3	3	3	4	5	4	5	5	4	4	5	4	0	16	4	B
3	4	4	4	4	4	3	3	1	1	3	3	3	3	3	3	3	0	9	4	C
4	2	2	1	2	2	2	2	1	3	1	1	1	1	1	1	1	0	9	2	D
5	2	2	2	2	2	2	2	5	4	4	5	5	5	4	5	5	0	15	2	E
6	4	1	4	2	2	4	2	2	3	3	3	3	4	4	5	4	0	12	3	F
7	2	2	3	3	2	2	3	1	4	4	3	4	3	2	2	2	0	9	3	D
8	4	3	2	2	4	3	4	4	5	5	5	5	5	5	5	5	0	None	5	F
9	5	3	2	3	1	2	3	1	5	5	1	2	1	4	3	5	0	9	3	F
10	2	3	3	2	2	2	2	1	2	2	2	2	1	2	2	1	0	None	2	F
11	2	1	2	1	1	2	2	1	1	1	1	1	1	1	1	1	0	None	2	F
12	3	2	3	4	2	4	3	2	2	2	2	2	2	2	2	2	0	9	5	F
13	2	2	3	2	2	2	1	2	5	3	2	5	1	2	2	2	0	12	2	A
14	5	5	5	4	4	4	2	1	2	2	2	2	5	3	2	2	0	9	4	C
15	5	3	1	4	4	2	3	1	5	5	5	5	3	5	5	5	0	9	4	C
16	2	2	3	2	3	3	3	2	3	4	4	4	2	3	4	4	0	9	3	C
17	3	2	1	2	2	3	3	5	2	3	1	1	2	2	1	2	0	None	4	C
18	3	3	3	2	3	3	3	2	2	3	4	5	3	5	1	2	0	None	3	F
19	2	2	2	2	2	2	7	4	3	3	4	2	2	1	1	1	0	9	1	F
20	3	2	1	1	2	2	3	1	5	1	1	1	1	3	1	3	0	14	3	D
21	5	4	5	4	3	3	3	3	5	2	5	2	2	5	3	3	0	9	2	E
22	2	2	3	3	3	3	2	2	5	5	5	1	1	1	1	1	0	None	4	F
23	3	2	2	2	2	2	2	3	2	2	2	2	1	2	2	2	0	None	2	F
24	2	1	2	2	1	1	2	2	2	4	2	3	4	3	2	4	0	None	5	F
25	2	2	2	2	2	2	2	2	4	4	4	3	3	2	2	2	0	None	4	F
26	4	4	3	4	3	4	3	1	4	4	4	5	5	5	5	5	0	None	2	F
27	2	2	2	2	1	2	2	1	5	5	5	5	5	5	5	5	0	9	3	B
28	3	3	4	3	2	3	3	1	5	5	5	5	5	5	5	5	0	None	2	D
29	3	2	4	3	3	2	5	5	5	5	5	5	5	5	5	5	0	None	2	F
30	2	2	3	2	2	3	3	1	4	4	1	1	1	1	1	3	0	10	4	D		Question 20
																						A-Asymetrical waist
																						B-Asymetrical shoulders
																						C- My body sshape in general
																						D-Tib hump
Controls' No.	1	2	3	4	5	6	7	8	9	10	11	12	13	14	15	16	17	18	19	20		E-Trunk shape
1	1	1	1	1	1	1	2	1	1	1	1	1	1	1	1	1	0	None	4	F		F-Nothing
2	1	1	1	1	1	1	1	1	1	1	1	1	1	1	1	1	0	None	4	F
3	1	1	1	1	1	1	1	1	1	1	1	1	1	1	1	1	0	None	4	F
4	1	1	1	1	1	1	1	1	1	1	1	1	1	1	1	1	0	None	4	F
5	1	1	1	1	1	1	1	1	3	1	1	1	1	1	1	3	0	None	4	F
6	1	1	1	1	1	1	1	1	1	1	1	1	1	1	1	1	0	None	5	F
7	1	1	1	1	1	1	1	1	1	1	1	1	1	1	1	1	0	None	4	F
8	1	1	1	1	1	1	1	1	1	1	1	1	1	1	1	1	0	None	3	F
9	1	1	1	1	1	1	1	1	1	1	1	1	1	1	1	1	0	None	5	F
10	1	1	1	1	1	1	1	1	3	4	1	1	1	3	1	3	0	9	4	F
11	1	1	1	1	1	1	1	1	1	1	1	1	1	1	1	1	0	None	5	F
12	1	1	1	1	1	1	1	1	1	1	1	1	1	1	1	1	0	None	5	F
13	1	1	1	1	1	1	1	1	1	1	1	1	1	1	1	1	0	None	4	F
14	1	1	1	1	1	1	1	1	1	1	1	1	1	1	1	1	0	None	5	F
15	1	1	1	1	1	1	1	1	1	1	1	1	1	1	1	1	0	None	3	F
16	1	1	1	1	1	1	1	1	1	1	1	1	1	1	1	1	0	None	5	F
17	1	1	1	1	1	1	1	1	1	1	1	1	1	1	1	1	0	None	5	F
18	1	1	1	1	1	1	1	1	1	4	1	1	1	1	1	1	0	10	5	F
19	1	1	1	1	1	1	1	1	1	1	1	1	1	1	1	1	0	None	4	F
20	1	1	1	1	1	1	1	1	1	1	1	1	1	1	1	1	0	None	4	F
21	1	1	1	1	1	1	1	1	1	1	1	1	1	1	1	1	0	None	4	F
22	1	1	1	1	1	1	1	1	5	5	5	5	5	1	1	1	0	10	4	F
23	1	1	1	1	1	1	1	1	3	2	2	2	2	2	2	2	0	10	4	F
24	4	4	4	3	5	4	3	4	4	3	3	2	1	1	1	5	0	11	3	E
25	1	1	1	1	1	1	1	1	1	1	1	1	1	1	1	1	0	None	5	F
26	1	1	1	1	1	1	1	1	1	1	1	1	1	1	1	1	0	None	4	F
27	1	1	1	1	1	1	1	1	4	2	1	1	1	1	1	1	0	9	4	F
28	1	1	1	1	1	1	1	1	1	4	1	1	1	1	1	1	0	None	3	C
29	1	1	1	1	1	1	1	1	5	5	2	2	1	1	1	1	0	None	4	F
30	1	1	1	1	1	1	1	1	1	5	1	1	1	1	1	1	0	None	4	F
31	1	1	1	1	1	1	1	1	5	5	1	1	1	1	1	1	0	None	2	C
32	1	1	1	1	2	2	2	4	5	1	1	1	1	1	1	1	0	9	4	F
33	1	1	1	1	1	1	1	1	1	2	1	1	1	1	1	1	0	None	4	F
34	1	1	1	1	1	1	1	1	4	4	1	3	1	2	1	1	0	None	2	C
35	1	1	1	1	1	1	1	1	2	5	5	5	1	1	1	1	0	None	4	C
36	1	1	1	1	1	1	1	1	1	1	1	1	1	1	1	1	0	None	4	F
37	1	1	1	1	1	1	1	1	1	1	1	1	1	1	1	1	0	None	4	F
38	1	1	1	1	1	1	1	1	5	5	5	1	1	1	1	1	0	None	4	C
39	2	1	1	1	1	1	1	1	1	1	1	1	1	1	1	1	0	None	4	C
40	1	1	2	1	1	2	2	4	3	5	1	3	1	3	3	5	0	16	4	B
41	1	1	1	1	1	1	1	1	1	1	1	1	1	3	1	1	0	None	5	F
42	1	1	1	1	1	1	1	1	1	1	1	1	1	1	1	1	0	None	5	F
																						Question 20
																						A-Asymetrical waist
																						B-Asymetrical shoulders
																						C- My body sshape in general
																						D-Tib hump
																						E-Trunk shape
																						F-Nothing

## Sheet: Scoliosis Research Questionnair
Patient's No.	1	2	3	4	5	6	7	8	9	10	11	12	13	14	15	16	17	18	19	20	21	22
1	4	3	3	4	4	2	4	2	2	3	2	3	2	2	4	2	0	3	3	4	3	4
2	5	3	5	3	3	2	1	1	4	2	2	5	3	1	1	2	0	4	4	3	2	1
3	4	4	4	3	3	3	4	3	3	4	4	2	2	2	1	3	0	1	4	4	4	4
4	4	3	1	3	4	3	4	2	1	3	2	3	2	2	5	3	0	3	2	4	2	2
5	3	3	3	3	3	2	3	2	2	2	2	3	2	2	4	2	0	2	2	4	3	2
6	3	3	3	3	4	3	4	2	2	4	2	4	2	3	3	3	0	2	4	3	3	3
7	3	3	3	3	4	3	3	4	1	4	2	3	2	4	5	2	0	2	4	4	3	2
8	4	4	2	5	2	4	2	1	1	5	5	3	4	3	2	4	0	3	5	3	5	4
9	3	3	3	4	5	4	3	1	2	4	1	3	2	1	5	2	0	1	4	4	3	3
10	1	1	1	1	5	1	5	4	1	2	1	1	1	1	5	1	0	1	2	5	2	2
11	2	1	4	3	5	3	2	4	2	3	2	3	5	4	5	4	0	1	2	4	3	1
12	4	3	2	1	4	4	3	2	1	4	2	3	2	2	4	2	0	1	4	3	4	3
13	3	3	2	4	4	3	3	3	3	3	1	4	2	2	5	1	0	1	3	4	2	3
14	4	4	3	3	3	4	4	2	4	4	2	4	4	4	4	4	4	4	4	3	3	2
15	4	4	2	3	5	3	5	2	1	4	2	3	2	2	5	2	0	1	4	4	3	1
16	3	3	3	3	5	3	3	3	3	3	2	2	3	1	5	3	0	2	2	4	3	3
17	3	1	3	3	2	3	3	4	4	4	1	2	3	2	2	2	0	1	3	4	1	4
18	3	3	4	3	3	2	4	3	4	3	2	3	3	3	2	3	0	3	3	4	3	4
19	2	1	1	2	4	1	5	3	1	2	1	2	2	1	5	2	0	1	1	4	2	2
20	2	2	3	2	5	2	3	4	1	3	2	2	2	1	5	4	0	2	2	3	3	4
21	4	4	3	5	4	4	4	1	3	4	2	4	3	5	4	2	0	3	4	3	3	2
22	3	2	3	2	5	1	2	1	3	2	1	1	1	1	1	3	0	1	3	1	2	3
23	5	1	4	3	3	3	2	3	3	4	1	2	4	2	3	4	4	1	1	3	3	3
24	3	3	2	1	5	1	5	3	1	2	2	2	2	1	5	1	0	1	1	5	2	3
25	4	4	3	2	3	2	3	3	2	2	2	3	4	4	4	3	0	3	3	3	3	2
26	2	2	3	3	3	3	4	3	3	2	2	2	2	2	5	3	0	2	3	4	3	3
27	2	2	3	3	5	2	4	3	1	2	1	2	2	1	5	2	0	1	2	5	2	2
28	3	3	4	4	4	4	1	2	3	4	2	3	4	3	4	4	4	2	4	3	3	3
29	3	3	3	3	3	3	5	3	1	4	2	3	3	1	5	3	0	1	3	5	4	5
30	2	2	3	2	4	2	5	3	1	2	1	2	3	1	5	3	0	1	2	4	2	2
Controls' No.	1	2	3	4	5	6	7	8	9	10	11	12	13	14	15	16	17	18	19	20	21	22
1	2	1	2	2	5	1	5	5	1	1	1	1	2	1	5	2	0	1	1	4
2	4	3	4	5	4	3	2	2	1	2	2	5	3	2	4	3	1	2	3	2
3	1	1	1	1	5	2	5	5	1	2	1	1	1	1	5	1	0	1	1	4
4	1	1	2	2	4	2	5	5	1	2	1	1	2	1	5	2	0	1	2	4
5	3	3	2	2	5	1	5	3	1	1	2	1	2	1	5	2	0	1	1	4
6	3	3	2	2	4	2	5	5	1	1	4	2	2	1	5	1	0	1	1	4
7	3	3	2	3	5	1	4	4	1	1	1	1	2	1	5	2	0	1	1	4
8	3	2	3	2	4	4	4	3	1	5	4	2	3	1	5	3	0	2	4	3
9	1	2	2	1	5	1	5	3	1	1	1	1	1	1	5	3	0	1	1	5
10	2	2	4	3	5	2	5	4	1	3	2	3	3	1	5	3	0	2	2	3
11	2	2	3	2	5	1	5	5	1	1	1	1	2	1	5	2	0	1	1	4
12	2	1	1	1	5	1	5	5	1	2	2	1	2	1	5	1	0	1	1	5
13	2	2	3	3	5	2	5	4	1	2	1	1	2	1	5	3	0	1	1	4
14	2	2	4	1	5	2	2	5	1	1	2	2	4	1	5	4	0	1	1	4
15	2	2	1	3	5	3	5	4	1	3	1	2	1	1	5	2	0	1	3	4
16	3	3	3	2	5	2	5	4	1	2	1	2	2	1	5	2	0	2	2	4
17	2	1	3	1	5	1	4	4	1	1	1	1	2	1	5	3	0	1	1	5
18	3	2	2	2	4	2	3	4	2	2	2	3	2	2	5	3	0	1	1	4
19	4	4	4	4	4	2	4	2	2	2	2	4	3	2	5	1	0	2	3	4
20	1	1	3	2	4	2	2	5	1	2	1	1	2	1	5	3	0	1	2	4
21	1	1	3	1	5	2	5	5	1	2	1	1	2	1	5	2	0	1	3	4
22	2	2	3	2	4	2	5	4	1	2	2	2	2	1	5	2	0	1	2	4
23	3	3	2	5	5	2	3	3	2	2	4	3	3	4	5	3	0	1	3	3
24	3	3	3	4	3	2	3	4	2	4	2	2	2	2	4	3	0	2	3	3
25	1	1	2	1	5	1	4	5	1	2	1	1	1	1	5	2	0	1	1	4
26	2	2	2	4	4	2	4	4	2	2	2	2	2	2	5	2	0	2	2	5
27	2	2	2	2	5	2	5	4	1	2	1	2	2	2	5	1	0	2	3	4
28	2	2	2	2	4	3	3	3	1	3	2	2	2	1	5	2	0	1	2	4
29	1	1	3	1	5	2	5	5	1	2	1	1	2	1	5	2	0	1	2	4
30	3	2	3	3	3	3	4	3	1	2	2	2	2	1	5	3	3	1	2	4
31	3	3	3	3	4	3	3	3	1	2	2	2	1	1	5	2	0	1	3	3
32	2	2	3	2	5	2	4	3	1	2	2	2	3	1	5	2	0	1	2	4
33	3	3	3	4	4	2	3	2	2	2	1	2	3	1	4	3	0	1	2	4
34	3	3	3	4	4	2	4	3	1	4	2	2	2	2	5	3	0	1	4	4
35	2	2	3	1	3	3	5	5	1	2	1	2	2	1	1	4	0	1	1	4
36	2	2	1	3	4	1	4	2	1	2	1	3	2	1	5	3	0	1	1	2
37	2	2	2	1	5	1	4	4	1	1	1	1	1	1	5	1	0	1	1	4
38	2	2	3	1	3	2	3	4	1	2	2	1	4	1	1	1	0	1	1	5
39	3	3	3	3	5	2	2	4	2	2	2	3	3	4	3	4	4	3	3	2
40	1	1	3	2	4	3	3	4	1	2	1	3	2	2	2	3	0	2	2	4
41	4	4	4	5	4	1	5	2	1	1	2	2	4	1	5	3	2	1	1	3
42	1	2	1	1	5	1	5	5	1	1	1	1	1	1	5	1	0	1	1	5

## Sheet: BSSQ-Brace
Patient's No.	1	2	3	4	5	6	7	8
1	0	1	0	1	0	1	0	0
2	0	0	0	2	0	0	1	0
3	0	1	1	2	2	0	1	1
4	0	0	0	1	2	0	2	2
5	0	0	0	1	1	0	2	1
6	0	0	0	0	0	0	0	0
7	0	0	0	1	0	0	1	1
8	1	1	0	3	0	0	2	0
9	0	0	0	0	1	0	2	0
10	0	0	0	3	0	0	2	1
11	0	2	2	2	2	2	2	3
12	0	0	0	3	0	0	3	3
13	0	2	2	2	2	2	2	1
14	1	1	1	3	0	0	0	1
15	0	0	0	0	1	0	1	1
16	1	1	1	1	2	2	0	2
17	2	1	1	2	1	1	1	2
18	1	0	0	2	1	0	2	1
19	0	0	0	3	0	0	1	0
20	0	1	0	0	1	0	2	1
21	3	3	0	0	0	0	1	0
22	0	2	3	2	1	1	3	0
23	0	0	0	3	0	0	1	2
24	1	2	2	1	2	1	2	2
25	3	2	2	1	2	2	0	2
26	0	1	0	1	1	0	2	1
27	0	1	2	1	2	1	0	1
28	1	1	0	3	0	1	2	1
29	1	0	0	3	1	0	3	0
30	1	1	1	2	1	1	1	2

## Sheet: BSSQ-Deformity
Patient's No.	1	2	3	4	5	6	7	8
1	1	2	2	1	3	3	3	1
2	0	0	0	1	0	0	3	0
3	0	0	0	3	0	0	2	1
4	1	2	1	1	2	2	2	2
5	1	1	1	2	2	2	3	3
6	1	1	1	0	1	1	2	1
7	0	0	0	1	1	0	2	2
8	0	0	0	3	0	0	3	0
9	0	0	0	0	0	0	3	3
10	3	1	1	2	1	1	3	2
11	2	2	3	2	3	3	3	3
12	0	1	0	3	1	1	3	3
13	1	1	1	1	2	2	3	2
14	0	0	0	3	1	0	3	1
15	1	0	0	0	2	0	3	3
16	1	1	1	2	2	2	2	2
17	1	0	0	2	1	1	2	1
18	1	0	0	2	1	0	2	1
19	3	3	3	0	3	3	3	3
20	1	1	1	1	2	2	3	3
21	0	1	1	2	2	1	2	1
22	0	1	1	2	1	0	3	2
23	0	0	0	0	0	0	3	2
24	3	3	3	0	3	2	2	2
25	2	2	2	2	2	2	3	2
26	1	0	1	1	2	1	3	2
27	2	2	2	1	2	2	3	2
28	0	0	0	3	0	1	2	1
29	0	0	0	3	0	0	3	1
30	1	1	1	2	1	1	3	2
